# Supplementary material for: Identification of 3-chymotrypsin like protease (3CLPro) inhibitors as potential anti-SARS-CoV-2 agents
Source: Commun Biol. 2021 Jan 20;4:93. doi: 10.1038/s42003-020-01577-x (PMC7817688; doi:10.1038/s42003-020-01577-x)
Supplement: Supplementary file 7 — Supplementary Data 1 [file 42003_2020_1577_MOESM7_ESM.xlsx]

## Sheet: Figure 2
									DMSO	GC327	Amprenavir	Asunaprevir	Atazanavir	Boceprevir	Camostat	Danoprevir	Darunavir	Gabexate	Glecaprevir	Indinavir	Lopinavir	Nilfinavir	Paritaprevir	Ritonavir	Saquinavir	Sofosbuvir	Tipranavir
	DMSO	96.3504	104.015	99.635					96.3504	8.39416	88.9401	78.341	84.3318	54.8875	94.4701	70.073	90.3226	88.0184	92.7616	83.871	75.576	69.1244	25.5475	82.0276	65.8986	76.4977	30.4148
	GC327	8.39416	8.0292	5.47445					104.015	8.0292	88.0184	79.2627	88.0184	56.5635	101.843	72.9927	93.0876	104.147	89.3077	86.1751	76.4977	72.3502	31.3869	87.5576	67.2811	78.341	38.7097
1	Amprenavir	88.9401	88.0184	94.4701					99.635	5.47445	94.4701	81.106	91.2442	59.0774	102.304	80.6569	98.6175	90.7834	94.7353	85.2535	84.3318	70.0461	37.2263	91.2442	76.0369	81.5668	37.3272
2	Asunaprevir	78.341	79.2627	81.106
3	Atazanavir	84.3318	88.0184	91.2442
4	Boceprevir	54.8875	56.5635	59.0774
5	Camostat	94.4701	101.843	102.304				AVG	100	7.29927	90.4762	79.5699	87.8648	56.8428	99.5392	74.5742	94.0092	94.3164	92.2682	85.0999	78.8018	70.5069	31.3869	86.9432	69.7389	78.8018	35.4839
6	Danoprevir	70.073	72.9927	80.6569				SD	3.13954	1.29891	2.84904	1.14951	2.82408	1.72188	3.58933	4.46324	3.44853	7.04266	2.24308	0.946916	3.92833	1.35665	4.76786	3.78766	4.48898	2.09496	3.62857
7	Darunavir	90.3226	93.0876	98.6175				SEM	1.81476	0.750818	1.64684	0.664458	1.63242	0.995306	2.07476	2.57991	1.99337	4.0709	1.29658	0.54735	2.27071	0.784189	2.75599	2.1894	2.59479	1.21096	2.09744
8	Gabexate	88.0184	104.147	90.7834
9	Glecaprevir	92.7616	89.3077	94.7353					DMSO	GC327	Amprenavir	Asunaprevir	Atazanavir	Boceprevir	Camostat	Danoprevir	Darunavir	Gabexate	Glecaprevir	Indinavir	Lopinavir	Nilfinavir	Paritaprevir	Ritonavir	Saquinavir	Sofosbuvir	Tipranavir
10	Indinavir	83.871	86.1751	85.2535				AVG	100	7.29927	90.4762	79.5699	87.8648	56.8428	99.5392	74.5742	94.0092	94.3164	92.2682	85.0999	78.8018	70.5069	31.3869	86.9432	69.7389	78.8018	35.4839
11	Lopinavir	75.576	76.4977	84.3318				SEM	1.81476	0.750818	1.64684	0.664458	1.63242	0.995306	2.07476	2.57991	1.99337	4.0709	1.29658	0.54735	2.27071	0.784189	2.75599	2.1894	2.59479	1.21096	2.09744
12	Nilfinavir	69.1244	72.3502	70.0461
13	Paritaprevir	25.5475	31.3869	37.2263
14	Ritonavir	82.0276	87.5576	91.2442
15	Saquinavir	65.8986	67.2811	76.0369
16	Sofosbuvir	76.4977	78.341	81.5668
17	Tipranavir	30.4148	38.7097	37.3272

## Sheet: Figure 3
									DMSO	GC327	Abacavir	Delavirdine	Elvitegravir	Etravirine	Ombitasvir	Oseltamvir	Peramivir	Pibrentasvir	Pimodvir	Pleconaril	Raltegravir	Remdesivir	Ribavirin	Telaprevir	Temsavir	Tenofovir	Umifenovir
	DMSO	96.3504	104.015	99.635					96.3504	8.39416	85.8927	93.4344	78.3509	85.8927	28.8321	105.843	99.7193	62.0438	92.1775	89.2446	93.0155	83.5766	92.1775	64.9635	93.8534	87.5686	80.6569
	GC327	8.39416	8.0292	5.47445					104.015	8.0292	88.8256	97.6243	80.4458	97.6243	35.4015	84.7982	97.2053	66.4234	98.4623	86.7306	104.747	41.9708	102.652	42.7007	98.0433	92.5965	86.8613
1	Abacavir	85.8927	88.8256	90.5015					99.635	5.47445	90.5015	104.328	91.3395	93.0155	42.7007	96.5585	109.775	69.3431	116.898	85.4737	94.2724	50.7299	94.6914	84.6715	100.976	87.9876	87.2263
2	Delavirdine	93.4344	97.6243	104.328
3	Elvitegravir	78.3509	80.4458	91.3395
4	Etravirine	85.8927	97.6243	93.0155
5	Ombitasvir	28.8321	35.4015	42.7007				AVG	100	7.29927	88.4066	98.4623	83.3787	92.1775	35.6448	95.7333	102.233	65.9367	102.513	87.1496	97.345	58.7591	96.507	64.1119	97.6243	89.3842	84.9148
6	Oseltamvir	105.843	84.7982	96.5585				SD	3.13954	1.29891	1.90475	4.48664	5.69372	4.82595	5.66445	8.61129	5.43071	2.99971	10.4905	1.56771	5.25919	17.9093	4.46484	17.1451	2.92293	2.27783	3.01448
7	Peramivir	99.7193	97.2053	109.775				SEM	1.81476	0.750818	1.10101	2.59343	3.29117	2.78957	3.27425	4.97763	3.13914	1.73394	6.06389	0.906192	3.04	10.3522	2.58084	9.91045	1.68955	1.31667	1.74247
8	Pibrentasvir	62.0438	66.4234	69.3431
9	Pimodvir	92.1775	98.4623	116.898					DMSO	GC327	Abacavir	Delavirdine	Elvitegravir	Etravirine	Ombitasvir	Oseltamvir	Peramivir	Pibrentasvir	Pimodvir	Pleconaril	Raltegravir	Remdesivir	Ribavirin	Telaprevir	Temsavir	Tenofovir	Umifenovir
10	Pleconaril	89.2446	86.7306	85.4737				AVG	100	7.29927	88.4066	98.4623	83.3787	92.1775	35.6448	95.7333	102.233	65.9367	102.513	87.1496	97.345	58.7591	96.507	64.1119	97.6243	89.3842	84.9148
11	Raltegravir	93.0155	104.747	94.2724				SEM	1.81476	0.750818	1.10101	2.59343	3.29117	2.78957	3.27425	4.97763	3.13914	1.73394	6.06389	0.906192	3.04	10.3522	2.58084	9.91045	1.68955	1.31667	1.74247
12	Remdesivir	83.5766	41.9708	50.7299
13	Ribavirin	92.1775	102.652	94.6914
14	Telaprevir	64.9635	42.7007	84.6715
15	Temsavir	93.8534	98.0433	100.976
16	Tenofovir	87.5686	92.5965	87.9876
17	Umifenovir	80.6569	86.8613	87.2263

## Sheet: Figure 4
									DMSO	GC327	Atrovastatin	Candicidin	Chloroquine Phosphate	Fumagillin	Hydrochloroquine	Itraconazole	Ivermectin	Maraviroc	MethylPrednisone	Micafungin	Posaconazole	Quinine	Ribostamycin
									96.3504	8.39416	92.1569	86.2745	103.986	70.8091	83.3868	81.4131	23.5294	91.5462	115.127	37.5856	84.6282	111.451	96.7864
									104.015	8.0292	107.843	80.3922	93.4637	76.2559	88.8143	90.2946	19.6078	88.779	102.748	41.7364	84.6282	126.954	99.3003
1									99.635	5.47445	99.0196	82.3529	103.367	71.647	90.788	93.255	10.7843	142.739	105.224	49.3462	81.1692	118.574	99.3003
2
3
4
5								AVG	100	7.29927	99.6732	83.0065	100.272	72.904	87.663	88.3209	17.9739	107.688	107.7	42.8894	83.4752	118.993	98.4623
6								SD	3.13954	1.29891	6.42054	2.44553	4.82104	2.39472	3.12927	5.03185	5.3299	24.8107	5.34846	4.86999	1.63059	6.33583	1.18508
7								SEM	1.81476	0.750818	3.71129	1.4136	2.78673	1.38423	1.80883	2.90858	3.08087	14.3415	3.0916	2.81502	0.942539	3.66233	0.685017
8
9									DMSO	GC327	Atrovastatin	Candicidin	Chloroquine Phosphate	Fumagillin	Hydrochloroquine	Itraconazole	Ivermectin	Maraviroc	MethylPrednisone	Micafungin	Posaconazole	Quinine	Ribostamycin
10								AVG	100	7.29927	99.6732	83.0065	100.272	72.904	87.663	88.3209	17.9739	107.688	107.7	42.8894	83.4752	118.993	98.4623
11								SEM	1.81476	0.750818	3.71129	1.4136	2.78673	1.38423	1.80883	2.90858	3.08087	14.3415	3.0916	2.81502	0.942539	3.66233	0.685017
12
13
14

## Sheet: Figure 5
	Ivermectin					Micafungin					Ombitasvir
	Conc (uM)	% activity in 3 values				Conc (uM)	% activity in 3 values				Conc (uM)	% activity in 3 values
	100	3.30106	3.56026	4.32264		100	18.9814	20.9535	30.3087		100	60.8884	64.3396	61.2358
	50	7.37211	4.32264	5.085		50	43.6326	50.0419	67.4213		50	91.9489	98.3582	67.4213
	25	35.5798	40.9164	37.1045		25	79.6233	86.0326	95.2558		25	103.288	102.302	73.6067
	12.5	73.6983	66.8369	70.6488		12.5	92.935	95.4001	103.915		12.5	104.767	112.163	107.627
	6.25	91.2327	95.0446	89.708		6.25	105.261	101.316	110.101		6.25	107.726	114.628	105.153
	3.125	97.3317	101.144	144.599		3.125	105.261	103.781	119.998		3.125	103.781	113.149	111.957
	1.5625	95.0446	94.2822	110.292		1.5625	101.316	99.8373	115.049		1.5625	100.823	111.177	102.06
	0.78125	98.8564	91.9951	81.322		0.78125	100.823	101.316	110.101		0.78125	95.4001	113.149	107.008
	0.390625	102.668	106.48	101.144		0.390625	94.9071	94.414	111.957		0.390625	103.288	111.67	102.06
	0.195313	82.0843	95.807	111.054		0.195313	95.4001	93.921	112.575		0.195313	97.8652	106.247	97.7299
	0.097656	85.1338	95.0446	95.807		0.097656	102.795	93.428	107.627		0.097656	100.823	105.754	102.678
	0.048828	63.0251	69.8864	82.0843		0	93.921	104.275	99.99		0	93.921	104.275	99.99
	0	104.193	101.906	107.243
	Boceprevir						Paritaprevir					Tipranavir
	Conc (uM)	% activity in 3 values				Conc (uM)	% activity in 3 values				Conc (uM)	% activity in 3 values
	100	26.7273	29.5245	31.8555		100	16.5163	15.0372	1.85563		100	42.7819	47.9992	60.395	69.8379
	50	37.4499	41.6457	41.1795		50	61.3815	58.9163	64.3286		50	53.2165	57.3903	69.8379	61.9688
	25	51.9021	57.4965	56.0979		25	90.9629	89.4838	96.4929		25	63.6511	75.6509	84.3957	93.4451
	12.5	61.2261	70.0839	64.9557		12.5	102.302	103.781	112.575		12.5	98.0853	106.955	89.5105	88.3302
	6.25	73.8135	75.2121	77.0769		6.25	111.67	112.163	121.853		6.25	109.563	117.389	86.7564	86.3629
	3.125	73.3473	84.5361	75.2121		3.125	107.726	108.712	136.698		3.125	104.346	109.563	93.8385	93.4451
	1.5625	74.2797	78.9417	72.4149		1.5625	113.642	107.726	121.853		1.5625	109.563	116.346	88.7236	94.6254
	0.78125	71.0163	70.5501	71.9487		0.78125	107.726	108.219	103.297		0.78125	98.607	108.52	90.2974	88.7236
	0.390625	77.0769	72.4149	75.2121		0.390625	113.149	114.628	102.678		0.390625	88.1724	103.824	86.3629	90.6909
	0.195313	73.3473	74.7459	73.3473		0.195313	132.87	102.302	115.668		0.195313	99.6504	93.9114	73.379	92.2647
	0.097656	75.2121	78.9417	76.1445		0.097656	101.316	101.809	115.049		0.097656	99.6504	100.694	82.4284	82.4284
	0.048828	72.8811	71.4825	71.4825		0	93.921	104.275	99.99		0	98.607	103.824	98.9534	103.675
	0	96.1911	96.1911	98.9883

## Sheet: Supplementary Figure 2
BLANK	Abacavir	Amprenavir	Asunaprevir	Atazanavir	Atrovastatin	Beclabuvir	Boceprevir	Camostat	Candicidin	Chloroquine	Daclatasvir	Danoprevir	Darunavir	Delavirdine	Elbasvir	Elvitegravir	Etravirine	Favipiravir	Fumagillin	Gabexate	Glecaprevir	Grazoprevir	Hexetidine	Hydrochloroquine	Indinavir	Itraconazole	Ivermectin	Ledipasvir	Lopinavir	Maraviroc	MethylPrednisone	Micafungin	Nelfinavir	Ombitasvir	Oseltamvir	Paritaprevir	Peramivir	Pibrentasvir	Pimodivir	Pleconaril	Posaconazole	Quinine	Raltegravir	Remdesivir	Ribavirin	Ribostamycin	Rilpivirine	Ritonavir	Saquinavir
40	0	8	34	2	2	14276	1	1	48	12	711	2	3	2	1683	1	5	11206	10	1	26	208	2	11	1	0	2	121	4	2	0	4	2	5	1	2	3	40	5	3	2	55	17	1	1	1	80	0	0
57	3	2	33	2	1	13678	3	1	51	12	702	2	0	1	1658	1	2	10778	5	1	26	193	2	11	1	1	2	160	1	1	32	3	2	5	1	2	4	44	3	2	1	39	3	2	1	1	81	1	1
35		1	32	1	1	13165		2	49	25	673	2	1		1704			10479		1	25			11	11	0	2	139	1	1	1	2	2	5	1	2		48	4		1			2				2	1
[truncated: 8 more columns]

## Sheet: Supplementary Figure 3
t	3CLpro monomer + invermectin GBVI/WSAdG	mucafungin GBVI/WSAdG	invermectin dimer GBVI/WSAdG
1.01	-9.64839	-9.39394	-8.15858		0.00101
2.01	-8.58645	-8.03845	-7.42758		0.00201
3.01	-9.31426	-8.81645	-5.68539		0.00301
4.01	-9.43379	-8.58875	-6.42448		0.00401
5.01	-8.14625	-7.6365	-6.37492		0.00501
6.01	-8.91015	-8.63321	-5.39053		0.00601
7.01	-9.16323	-8.0766	-5.43631		0.00701
8.01	-9.05768	-7.55741	-5.72877		0.00801
9.01	-8.96489	-7.56978	-5.64542		0.00901
10.01	-8.24158	-8.19906	-5.70092		0.01001
11.01	-8.19488	-9.4514	-5.26174		0.01101
12.01	-8.83722	-8.46657	-5.2567		0.01201
13.01	-9.25083	-8.47114	-5.30677		0.01301
14.01	-8.26859	-9.70067	-5.96559		0.01401
15.01	-7.0179	-9.38799	-6.48701		0.01501
16.01	-5.49898	-7.82387	-6.54488		0.01601
17.01	-5.131	-9.12289	-5.55436		0.01701
18.01	-5.57245	-9.1471	-5.30147		0.01801
19.01	-5.19817	-9.11741	-5.99414		0.01901
20.01	-5.03721	-8.12073	-5.06527		0.02001
21.01	-4.60167	-8.44161	-5.57039		0.02101
22.01	-5.87052	-8.77179	-4.94084		0.02201
23.01	-5.37304	-8.50638	-5.64354		0.02301
24.01	-4.98437	-9.60407	-6.36772		0.02401
25.01	-5.89095	-8.74649	-5.75614		0.02501
26.01	-6.00287	-7.91934	-5.86466		0.02601
27.01	-5.61102	-8.12651	-5.73037		0.02701
28.01	-5.37731	-8.80635	-5.75052		0.02801
29.01	-5.81018	-8.50822	-5.00755		0.02901
30.01	-5.14575	-8.81571	-5.69049		0.03001
31.01	-5.98625	-8.90175	-6.25699		0.03101
32.01	-6.62987	-8.5393	-6.33808		0.03201
33.01	-5.04989	-9.17705	-6.40736		0.03301
34.01	-6.78697	-8.86397	-6.03971		0.03401
35.01	-5.3908	-8.51717	-6.09928		0.03501
36.01	-5.61696	-9.07711	-5.58367		0.03601
37.01	-5.78347	-8.43855	-5.33515		0.03701
38.01	-5.31867	-8.66667	-5.92639		0.03801
39.01	-5.96701	-8.41068	-5.6117		0.03901
40.01	-5.94202	-8.96313	-6.07317		0.04001
41.01	-5.81859	-7.25738	-5.61463		0.04101
42.01	-5.59862	-7.82653	-5.99103		0.04201
43.01	-6.67139	-8.017	-5.48283		0.04301
44.01	-5.71032	-8.01315	-6.83031		0.04401
45.01	-6.2752	-8.63136	-5.83532		0.04501
46.01	-5.85402	-8.0778	-6.88362		0.04601
47.01	-5.86694	-8.48531	-5.20523		0.04701
48.01	-5.64005	-7.82337	-5.9514		0.04801
49.01	-5.80551	-9.48686	-6.29395		0.04901
50.01	-5.56183	-8.7552	-6.51691		0.05001
51.01	-5.62901	-8.77988	-5.39313		0.05101
52.01	-5.58168	-8.20242	-5.67117		0.05201
53.01	-5.12403	-8.60745	-6.48985		0.05301
54.01	-5.57795	-8.28658	-6.46739		0.05401
55.01	-5.5135	-8.30338	-6.56977		0.05501
56.01	-5.70414	-8.4646	-6.91407		0.05601
57.01	-5.2407	-9.24779	-6.37893		0.05701
58.01	-5.47479	-8.15894	-5.29739		0.05801
59.01	-5.8372	-7.72899	-5.05305		0.05901
60.01	-5.24056	-9.30718	-6.07489		0.06001
61.01	-4.53285	-8.25926	-6.33509		0.06101
62.01	-4.99766	-8.12282	-6.19963		0.06201
63.01	-5.04683	-8.1371	-5.36332		0.06301
64.01	-5.44731	-8.30742	-5.52812		0.06401
65.01	-5.03354	-7.79335	-5.30511		0.06501
66.01	-5.28793	-7.88895	-5.57588		0.06601
67.01	-5.23668	-8.22009	-5.05761		0.06701
68.01	-6.48749	-7.23969	-5.51246		0.06801
69.01	-5.29961	-7.76242	-6.16735		0.06901
70.01	-5.58071	-8.14284	-5.99211		0.07001
71.01	-5.72024	-8.60729	-5.38534		0.07101
72.01	-5.06471	-8.13139	-5.42823		0.07201
73.01	-5.39955	-8.82276	-5.4375		0.07301
74.01	-5.01056	-8.24593	-5.7333		0.07401
75.01	-6.04261	-7.42343	-5.32879		0.07501
76.01	-6.13033	-8.13425	-5.49688		0.07601
77.01	-5.8102	-7.44254	-5.04457		0.07701
78.01	-5.78071	-7.42337	-5.51041		0.07801
79.01	-5.33634	-8.86195	-5.63219		0.07901
80.01	-6.07766	-8.08802	-4.6628		0.08001
81.01	-6.01364	-7.60173	-4.54315		0.08101
82.01	-4.6553	-8.79963	-5.48684		0.08201
83.01	-3.36623	-7.99844	-5.33255		0.08301
84.01	-3.19428	-7.72382	-5.44849		0.08401
85.01	-2.59379	-8.2139	-6.35139		0.08501
86.01	-2.09341	-7.66237	-5.43951		0.08601
87.01	-2.28873	-7.75577	-5.50471		0.08701
88.01	-2.7591	-8.601	-5.87582		0.08801
89.01	-2.47547	-8.29767	-5.64436		0.08901
90.01	-4.84088	-7.50208	-6.53016		0.09001
91.01	-5.57629	-7.63319	-5.9768		0.09101
92.01	-6.00973	-7.64193	-6.02474		0.09201
93.01	-5.68798	-7.69849	-5.5531		0.09301
94.01	-4.6458	-7.73204	-6.53243		0.09401
95.01	-5.01564	-8.24912	-6.11287		0.09501
96.01	-5.18686	-7.49466	-6.35176		0.09601
97.01	-4.89316	-7.22549	-5.61866		0.09701
98.01	-5.13149	-6.65955	-6.64987		0.09801
99.01	-5.63427	-7.49645	-5.50137		0.09901
100.01	-5.66389	-6.75466	-5.89705		0.10001
